# Supplementary material for: Association of baPWV and CD34+ progenitor-derived exosomal hsa_circ_0093884 with Alzheimer’s disease: mechanistic insights into the miR-375/SIX4 axis
Source: Front Cell Dev Biol. 2026 May 14;14:1764767. doi: 10.3389/fcell.2026.1764767 (PMC13216037; doi:10.3389/fcell.2026.1764767)
Supplement: Supplementary file 1 [file Table1.xlsx]

## Sheet: Sheet1
Supplementary Table 1. Sequences of qPCR primers used in this study
Gene	Forward (5’-3’)	Reverse (5’-3’)
U6	CTCGCTTCGGCAGCACA	AACGCTTCACGAATTTGCGT
miR-375	GCCGCTTTTGTTCGTTCGGCT	GTGCAGGGTCCGAGGT
GAPDH	GGAGCGAGATCCCTCCAAAAT	GGCTGTTGTCATACTTCTCATGG
hsa_circ_ 0093883	TGAAATTACTGCAAGAGTGCAAA	GAGCTTGCATGTGAGGCTCT
hsa_circ_ 0093884	CCAGATCCTCAAGCGATGTT	GCTTGCATGTGAGGCTCTATC
hsa_circ_ 0093885	CATAGACACGCTGGAACAGG	GAGCTTGCATGTGAGGCTCT
hsa_circ_ 0093888	TCGCCTTGCTGTAGACTTCC	TCTTGCGACTCACGCTTGAC
hsa_circ_ 0093890	TTGTTATTGGGTCTTCCCTCA	ACATCGCTTGAGGATCTGGA
